# Supplementary material for: Synergic Effect of Early Administration of Probiotics and Adipose-Derived Mesenchymal Stem Cells on Alleviating Inflammation-Induced Chronic Neuropathic Pain in Rodents
Source: Int J Mol Sci. 2022 Oct 9;23(19):11974. doi: 10.3390/ijms231911974 (PMC9570240; doi:10.3390/ijms231911974)
Supplement: Supplementary file 1 [file ijms-23-11974-s001.zip]

Archive with 1 entries (1 files):
- ijms-1930613-supplementary.pdf
